# Supplementary material for: Characterization and Phylogenetic Analysis of the Chloroplast Genome of Carissa spinarum L. (Rauvolfioideae, Apocynaceae)
Source: Ecol Evol. 2025 Aug 14;15(8):e71988. doi: 10.1002/ece3.71988 (PMC12354977; doi:10.1002/ece3.71988)
Supplement: Supplementary file 2 — Data S1: [file ECE3-15-e71988-s002.zip]

Archive with 2 entries (2 files):
- Script 1.txt
- Script 2.txt
