# Supplementary material for: Characterization and Phylogenetic Analysis of the Chloroplast Genome of Carissa spinarum L. (Rauvolfioideae, Apocynaceae)
Source: Ecol Evol. 2025 Aug 14;15(8):e71988. doi: 10.1002/ece3.71988 (PMC12354977; doi:10.1002/ece3.71988)
Supplement: Supplementary file 2 — Data S1: [file ECE3-15-e71988-s002.zip › Script 2.txt]

#The script analyse the amino acid frequency from GenBank file. 
def analyze_amino_acid_frequency(genebank_file):
    # Lists to store amino acid sequences for all genes
    all_amino_acid_sequences = []

    # Open the GenBank file
    with open(genebank_file, "r") as gb_file:
        # Parse the GenBank file
        records = SeqIO.parse(gb_file, "genbank")

        # Iterate through each record in the GenBank file
        for record in records:
            # Extract protein-coding sequences (CDS)
            for feature in record.features:
                if feature.type == "CDS":
                    # Check if the "translation" qualifier is available
                    translation = feature.qualifiers.get("translation")
                    if translation:
                        # Get the amino acid sequence
                        amino_acid_sequence = translation[0]
                        all_amino_acid_sequences.append(amino_acid_sequence)

    # Combine all amino acid sequences into a single string
    combined_amino_acid_sequence = "".join(all_amino_acid_sequences)

    if not combined_amino_acid_sequence:
        print(f"No amino acid sequences found in {genebank_file}. Skipping.")
        return pd.DataFrame()  # Return an empty DataFrame if no sequences are found

    # Analyze amino acid frequency using ProtParam
    protein_analysis = ProtParam.ProteinAnalysis(combined_amino_acid_sequence)
    amino_acid_composition = protein_analysis.get_amino_acids_percent()

    # Create a DataFrame from the amino acid composition
    organism_name = get_organism_name(genebank_file)
    df = pd.DataFrame(list(amino_acid_composition.items()), columns=['Amino Acid', organism_name])
    df['Amino Acid'] = df['Amino Acid'].str.capitalize()  # Capitalize amino acid names
    df[organism_name] = df[organism_name] * 100  # Convert frequency to percentage

    return df


def process_folder(folder_path):
    # Get a list of all GeneBank files in the folder
    genebank_files = [f for f in os.listdir(folder_path) if f.endswith(".gb") or f.endswith(".gbf")]

    # Process each GeneBank file
    for genebank_file in genebank_files:
        genebank_file_path = os.path.join(folder_path, genebank_file)
        df = analyze_amino_acid_frequency(genebank_file_path)

        # Print the overall amino acid composition
        print(f"\nOverall Amino Acid Composition for {genebank_file}:")
        print(df)

        # Save the results to an Excel file
        excel_file_path = os.path.splitext(genebank_file)[0] + ".xlsx"
        df.to_excel(excel_file_path, index=False)
        print(f"Results saved to {excel_file_path}")

# Provide the path to your folder containing GeneBank files
folder_path = "C:/Users/Abdullah/Desktop/student"
process_folder(folder_path)
